# Supplementary material for: Malignant mesothelioma of the pleura with desmoplastic histology: a case series and literature review
Source: BMC Cancer. 2016 Sep 6;16(1):718. doi: 10.1186/s12885-016-2745-8 (PMC5012075; doi:10.1186/s12885-016-2745-8)
Supplement: Additional file 1: Figure-CT-case-1. — Chest computed tomography of DMM lesions of Case 1. Figure-path-case-1 (a) Low-power image of case 1. (b) High-power image of case 1. (ZIP 10146 kb) [file 12885_2016_2745_MOESM1_ESM.zip]

Archive with 2 entries (2 files):
- Supplementary figure 1/1-A-BR3.jpg
- Supplementary figure 1/Case-1p-CTR3.jpg
