# Supplementary material for: Malignant mesothelioma of the pleura with desmoplastic histology: a case series and literature review
Source: BMC Cancer. 2016 Sep 6;16(1):718. doi: 10.1186/s12885-016-2745-8 (PMC5012075; doi:10.1186/s12885-016-2745-8)
Supplement: Additional file 2: Figure-CT-case-2. — Chest computed tomography of DMM lesions of Case 2. Figure-path-case-2 (a) Low-power image showed focal proliferation of cuboidal atypical cells with round nuclei and prominent nucleoli surrounded by fibrous tissue. Keratinization, plasmodesmata, and glandular construction were absent. (b) High-power image of DMM. IHC demonstrated positivity for (c) calretinin and (d) CAM5.2. (ZIP 11113 kb) [file 12885_2016_2745_MOESM2_ESM.zip]

Archive with 2 entries (2 files):
- Supplementary figure 2/2-A-DR3.jpg
- Supplementary figure 2/Case-2q-CTR3.jpg
