# Supplementary material for: Malignant mesothelioma of the pleura with desmoplastic histology: a case series and literature review
Source: BMC Cancer. 2016 Sep 6;16(1):718. doi: 10.1186/s12885-016-2745-8 (PMC5012075; doi:10.1186/s12885-016-2745-8)
Supplement: Additional file 4: Figure-CT-case-4. — Chest computed tomography of DMM lesions of Case 4. Figure-path-case-4 (a) Low-power image of case 4. (b) High-power image of case 4. (ZIP 7796 kb) [file 12885_2016_2745_MOESM4_ESM.zip]

Archive with 2 entries (2 files):
- Supplementary figure 4/4-A-BR3.jpg
- Supplementary figure 4/Case-4s-CTR3.jpg
